# Supplementary material for: Pharmacogenetic-Guided Antidepressant Prescribing in Adolescents (PGx-GAP): Study Protocol for a Randomized Controlled Trial
Source: J Pers Med. 2026 Feb 22;16(2):125. doi: 10.3390/jpm16020125 (PMC12941580; doi:10.3390/jpm16020125)
Supplement: Supplementary file 1 [file jpm-16-00125-s001.zip]

Archive with 4 entries (4 files):
- File S1 - PGx-Guided_Prescribing_Report.pdf
- File S2 - Non-PGx_Prescribing_Report.pdf
- Table S1 - SPIRIT Checklist.pdf
- Tables S2-S4 - Data_Variables.pdf
